# Supplementary material for: Targeting NADPH Oxidase and Integrin α5β1 to Inhibit Neutrophil Extracellular Traps-Mediated Metastasis in Colorectal Cancer
Source: Int J Mol Sci. 2023 Nov 6;24(21):16001. doi: 10.3390/ijms242116001 (PMC10650826; doi:10.3390/ijms242116001)
Supplement: Supplementary file 1 [file ijms-24-16001-s001.zip]

Archive with 2 entries (2 files):
- Supplementary materials_Final.pdf
- Supplementary Table S6. Proteomic analysis results.xlsx
